# Supplementary material for: TRPV4 activation in Schwann cells mediates mechanically induced pain of oral cancer
Source: Front Pain Res (Lausanne). 2025 Mar 12;6:1532885. doi: 10.3389/fpain.2025.1532885 (PMC11937083; doi:10.3389/fpain.2025.1532885)
Supplement: Supplementary file 2 [file Table2.xlsx]

## Sheet: Table 1
Supplementary Data Table 1: Von Frey thresholds (g) measured in HSC-3 inoculated paws
Data supporting Figures 1B & 1D
		Mice identifiers (Cage 1: 1-5)
Vehicle		C1-1	C1-2	C1-3	C1-4	C1-5	Mean	S.E.M
Baseline		0.6	0.6	0.66	0.6	0.6	0.612	0.012
Post-HSC3 Week 1		0.4	0.5	0.5	0.5	0.5	0.48	0.02
Post-HSC3 Week 2		0.16	0.16	0.16	0.16	0.24	0.176	0.016
Post-HSC3 Week 3		0.16	0.16	0.16	0.16	0.16	0.16	0
Post-injection, 1 hr		0.16	0.16	0.13	0.16	0.16	0.154	0.006
Post-injection, 3 hrs		0.13	0.16	0.16	0.16	0.16	0.154	0.006
Post-injection, 6 hrs		0.16	0.16	0.16	0.13	0.16	0.154	0.006
Post-injection,12 hrs		0.16	0.16	0.13	0.21	0.16	0.164	0.0128841
Post-injection, 24 hrs		0.16	0.16	0.16	0.16	0.4	0.208	0.048
		Mice identifiers (Cage 2: 1-5)
GSK2193874, 2.5 µg		C2-1	C2-2	C2-3	C2-4	C2-5	Mean	S.E.M
Baseline		0.6	0.6	0.6	0.86	0.6	0.652	0.052
Post-HSC3 Week 1		0.46	0.5	0.53	0.5	0.53	0.504	0.0128841
Post-HSC3 Week 2		0.16	0.16	0.24	0.16	0.4	0.224	0.0466476
Post-HSC3 Week 3		0.16	0.16	0.16	0.16	0.16	0.16	0
Post-injection, 1 hr		0.16	0.4	0.16	0.16	0.16	0.208	0.048
Post-injection, 3 hrs		0.24	0.16	0.24	0.24	0.21	0.218	0.0156205
Post-injection, 6 hrs		0.16	0.16	0.16	0.16	0.16	0.16	0
Post-injection,12 hrs		0.16	0.21	0.16	0.16	0.24	0.186	0.0166132
Post-injection, 24 hrs		0.16	0.16	0.13	0.16	0.16	0.154	0.006
		Mice identifiers (Cage 3: 1-5)
GSK2193874, 25 µg		C3-1	C3-2	C3-3	C3-4	C3-5	Mean	S.E.M
Baseline		0.6	0.86	0.73	0.73	0.73	0.73	0.0411096
Post-HSC3 Week 1		0.5	0.7	0.4	0.4	0.4	0.48	0.0583095
Post-HSC3 Week 2		0.24	0.16	0.16	0.2	0.16	0.184	0.016
Post-HSC3 Week 3		0.16	0.16	0.16	0.16	0.16	0.16	0
Post-injection, 1 hr		0.4	0.4	0.32	0.4	0.4	0.384	0.016
Post-injection, 3 hrs		0.4	0.6	0.6	0.53	0.4	0.506	0.0451221
Post-injection, 6 hrs		0.4	0.16	0.16	0.4	0.4	0.304	0.0587878
Post-injection,12 hrs		0.16	0.4	0.16	0.16	0.32	0.24	0.0505964
Post-injection, 24 hrs		0.16	0.16	0.16	0.16	0.16	0.16	0
		Mice identifiers (Cage 4: 1-5)
GSK2193874, 250 µg		C4-1	C4-2	C4-3	C4-4	C4-5	Mean	S.E.M
Baseline		0.53	0.66	0.6	0.66	0.66	0.622	0.0257682
Post-HSC3 Week 1		0.4	0.5	0.5	0.4	0.4	0.44	0.0244949
Post-HSC3 Week 2		0.16	0.16	0.16	0.16	0.16	0.16	0
Post-HSC3 Week 3		0.16	0.16	0.16	0.16	0.16	0.16	0
Post-injection, 1 hr		0.4	0.4	0.4	0.53	0.4	0.426	0.026
Post-injection, 3 hrs		0.6	0.53	0.73	0.6	0.53	0.598	0.036524
Post-injection, 6 hrs		0.4	0.4	0.4	0.5	0.4	0.42	0.02
Post-injection,12 hrs		0.16	0.4	0.4	0.32	0.32	0.32	0.0438178
Post-injection, 24 hrs		0.16	0.16	0.07	0.16	0.07	0.124	0.0220454

## Sheet: Table 2
Supplementary Data Table 2: Thermal latencies (s) measured in HSC-3 inoculated paws
Data supporting Figures 1C & 1D
		Mice identifiers (Cage 1: 1-5)
Vehicle		C1-1	C1-2	C1-3	C1-4	C1-5	Mean	S.E.M
Baseline		2.32	2.49	2.57	2.23	2.54	2.43	0.066106
Post-HSC3 Week 1		2.55	2.47	2.83	2.6	2.41	2.572	0.0722772
Post-HSC3 Week 2		2.15	2.25	2.06	2.3	1.8	2.112	0.0882836
Post-HSC3 Week 3		1.59	1.64	2.11	1.95	1.59	1.776	0.107126
Post-injection, 1 hr		1.74	1.65	1.68	1.71	1.69	1.694	0.0150333
Post-injection, 3 hrs		1.44	1.81	1.66	1.88	1.67	1.692	0.075591
Post-injection, 6 hrs		1.68	1.61	1.73	1.7	1.77	1.698	0.0267208
Post-injection,12 hrs		2.13	1.74	1.63	1.74	1.43	1.734	0.114044
Post-injection, 24 hrs		1.8	1.66	1.98	1.88	1.55	1.774	0.0766551
		Mice identifiers (Cage 2: 1-5)
GSK2193874, 2.5 µg		C2-1	C2-2	C2-3	C2-4	C2-5	Mean	S.E.M
Baseline		2.4	2.47	2.5	2.3	2.75	2.484	0.0748732
Post-HSC3 Week 1		2.54	2.14	2.41	2.55	2.69	2.466	0.0927685
Post-HSC3 Week 2		1.86	2.28	2.02	2.22	2.47	2.17	0.105641
Post-HSC3 Week 3		1.73	2.03	2.02	1.98	1.69	1.89	0.0742294
Post-injection, 1 hr		1.9	1.88	1.72	1.37	1.76	1.726	0.095373
Post-injection, 3 hrs		1.84	1.62	1.93	1.75	1.67	1.762	0.0561605
Post-injection, 6 hrs		1.78	1.88	1.82	1.78	1.8	1.812	0.0185472
Post-injection,12 hrs		1.64	1.9	1.6	1.74	1.79	1.734	0.0536284
Post-injection, 24 hrs		1.61	1.64	1.61	1.65	1.77	1.656	0.0295973
		Mice identifiers (Cage 3: 1-5)
GSK2193874, 25 µg		C3-1	C3-2	C3-3	C3-4	C3-5	Mean	S.E.M
Baseline		2.19	2.62	2.58	2.73	2.51	2.526	0.0912469
Post-HSC3 Week 1		2.68	2.67	2.4	2.48	2.07	2.46	0.11149
Post-HSC3 Week 2		2.13	2.29	2	2.02	2.12	2.112	0.051517
Post-HSC3 Week 3		1.89	1.71	1.54	1.87	2.06	1.814	0.0881249
Post-injection, 1 hr		1.59	1.69	1.73	1.83	1.82	1.732	0.044317
Post-injection, 3 hrs		1.63	1.93	1.8	1.63	1.76	1.75	0.0564801
Post-injection, 6 hrs		1.76	1.63	1.59	1.62	1.56	1.632	0.0342637
Post-injection,12 hrs		1.71	2.08	2.01	1.67	1.91	1.876	0.0808455
Post-injection, 24 hrs		1.55	1.71	1.62	1.85	1.79	1.704	0.0545527
		Mice identifiers (Cage 4: 1-5)
GSK2193874, 250 µg		C4-1	C4-2	C4-3	C4-4	C4-5	Mean	S.E.M
Baseline		2.62	2.33	2.57	2.65	2.3	2.494	0.0743371
Post-HSC3 Week 1		2.41	2.68	2.56	2.23	2.4	2.456	0.0765898
Post-HSC3 Week 2		2.16	1.89	1.92	2.03	1.67	1.934	0.0812773
Post-HSC3 Week 3		2.1	2.07	1.89	1.72	1.81	1.918	0.0734439
Post-injection, 1 hr		1.72	1.42	1.68	1.68	1.77	1.654	0.0607947
Post-injection, 3 hrs		2.02	1.77	1.65	1.9	1.69	1.806	0.0684544
Post-injection, 6 hrs		1.81	1.85	1.54	1.77	1.66	1.726	0.0562672
Post-injection,12 hrs		1.83	1.87	1.99	1.8	1.81	1.86	0.034641
Post-injection, 24 hrs		1.81	2.06	1.98	1.72	1.78	1.87	0.0641872

## Sheet: Table 3
Supplementary Data Table 3: Facial nociception scores measured in MOC2 tongue cancer mice
Data supporting Figure 1F
		Mice identifiers (Cage 5: 1-5)
Vehicle		C5-1	C5-2	C5-3	C5-4	C5-5	Mean	S.E.M
Baseline		0.82	0.82	0.91	1.55	0.73	0.966	0.148748
Post-MOC2 Week 1		2.09	2	2.27	2.18	2.09	2.126	0.0458912
Post-MOC2 Week 2		2.7	2.8	2.9	3	3	2.88	0.0583095
Post-injection, 1 hr		2.73	2.91	2.91	3.09	3	2.928	0.0596992
Post-injection, 3 hrs		2.64	3	2.82	3	3	2.892	0.072
Post-injection, 6 hrs		2.9	2.9	3	3	3	2.96	0.0244949
Post-injection, 12 hrs		2.91	3	3	3	3.09	3	0.0284605
Post-injection, 24 hrs		2.82	2.73	2.91	2.91	3	2.874	0.0458912
		Mice identifiers (Cage 6: 1-5)
GSK2193874, 25 µg		C6-1	C6-2	C6-3	C6-4	C6-5	Mean	S.E.M
Baseline		0.91	0.82	1.45	0.91	0.64	0.946	0.1353
Post-MOC2 Week 1		2.36	2.18	2.36	2.27	2.27	2.288	0.0336749
Post-MOC2 Week 2		3	3	2.9	2.8	3	2.94	0.04
Post-injection, 1 hr		2.18	2.27	2.27	2.18	1.64	2.108	0.118718
Post-injection, 3 hrs		1.73	2.09	1.73	1.73	1.73	1.802	0.072
Post-injection, 6 hrs		2.7	2.6	2.7	2.1	2.2	2.46	0.128841
Post-injection, 12 hrs		3	2.82	2.82	2.45	2.55	2.728	0.09997
Post-injection, 24 hrs		3.09	2.91	2.91	*	*	2.97	0.06
*Mice were excluded from the experiment due to health issues.

## Sheet: Table 4
Supplementary Data Table 4: Normalized gene expression data (2-∆Ct) of primary mouse Schwann cells
Data supporting Figure 2A
	No. of replicates (n)
Gene	n1	n2	n3	n4	n5	n6	Mean	S.E.M
Trpv4	0.17	0.16	0.16	0.16	0.16	0.18	0.165	0.00341565
Trpa1	0.09	0.09	0.08	0.11	0.08	0.09	0.09	0.00447214
Trpv1	0.03	0.04	0.04	0.03	0.03	0.05	0.0366667	0.00333333
Sox10	0.3	0.32	0.53	0.87	0.63	0.86	0.585	0.102201
S100b	1.13	1.09	1.12	1.22	1.07	1.2	1.13833	0.0244154
Plp1	1.89	1.93	1.85	2.62	1.96	2.53	2.13	0.142009
Gfap	0.33	0.54	0.34	0.5	0.32	0.46	0.415	0.0394757
Mbp	1.91	2.64	1.85	2.75	1.92	2.71	2.29667	0.181212

## Sheet: Table 5
Supplementary Data Table 5: IHC data of TRPV4 immunoreactivity on the mouse Schwann cell (SC) pellet
Data supporting Figure 2C
	No. of regions analyzed (n)
	n1	n2	n3	n4	n5	Mean	S.E.M
Total SCs/ROI	6650	7750	7425	9025	8575	7885	420.164
TRPV4+ SCs/ROI	3925	3600	4250	5125	4850	4350	283.174
ROI: Region of Interest

## Sheet: Table 6
Supplementary Data Table 6: Microplate based ratiometric (340/380) calcium flux assay data of primary human Schwann cells
Data supporting Figures 3A & 3B
Vehicle + GSK1016790A (0.1 µM)
		No. of replicate wells (n)
	Time (s)	n1	n2	n3	n4	n5	n6	n7	n8	Mean	S.E.M
Pre-incubated with vehicle for 30 minutes
	0.7	0.02	0.09	0.06	0.04	0.07	0.06	0.06	0.04	0.055	0.00755929
	4.3	0.02	0.1	0.09	0.04	0.09	0.12	0.06	0.02	0.0675	0.0134629
	9.3	0.02	0	0.08	0.03	0.07	0.02	0.01	0.06	0.03625	0.0105115
	14.3	0.05	0.04	0.02	0	0.01	0.01	0	0.06	0.02375	0.00822398
	19.3	0.02	0	0.01	0.04	0.03	0.02	0.02	0	0.0175	0.0049099
	24.3	0.02	0.01	0.04	0.02	0.02	0.03	0.01	0.07	0.0275	0.00700765
	29.3	0.04	0.03	0.02	0.03	0.01	0.05	0	0.04	0.0275	0.00590097
	34.3	0.02	0.02	0	0.02	0.06	0.01	0.06	0	0.02375	0.00843833
	39.3	0.02	0.06	0.01	0.05	0	0.03	0.04	0.06	0.03375	0.00800391
	44.3	0.01	0.01	0.03	0.01	0.04	0.08	0.05	0.05	0.035	0.00886405
	49.3	0.04	0.06	0.08	0.03	0.01	0.04	0.01	0.02	0.03625	0.00864736
	54.3	0.02	0.02	0.04	0	0.04	0.01	0.02	0.03	0.0225	0.0049099
	59.3	0.01	0.05	0.04	0.03	0.07	0.01	0.06	0.11	0.0475	0.011764
Applied GSK1016790A (0.1 µM)
	64.3	0.02	0.05	0	0.1	0.04	0.04	0.06	0.13	0.055	0.0148805
	69.3	0.44	0.64	0.36	0.49	0.16	0.36	0.55	0.75	0.46875	0.0648195
	74.3	0.77	1.06	0.56	0.78	0.31	0.72	0.85	0.98	0.75375	0.0835365
	79.3	1.03	1.16	0.8	0.99	0.31	0.82	1.04	1.29	0.93	0.105357
	84.3	1.08	1.16	0.93	1.04	0.4	1.01	1.23	1.27	1.015	0.096603
	89.3	1.3	1.27	1.08	1.34	0.31	1.01	1.17	1.26	1.0925	0.11871
	94.3	1.35	1.27	1.16	1.35	0.45	1.2	1.4	1.36	1.1925	0.110126
	99.3	1.43	1.22	1.23	1.35	0.51	1.15	1.36	1.37	1.2025	0.104347
	104.3	1.52	1.43	1.32	1.46	0.4	1.13	1.35	1.38	1.24875	0.128041
	109.3	1.49	1.34	1.36	1.46	0.51	1.23	1.52	1.44	1.29375	0.116771
	114.3	1.46	1.29	1.43	1.46	0.57	1.28	1.46	1.25	1.275	0.10561
	119.3	1.54	1.28	1.27	1.6	0.56	1.22	1.43	1.39	1.28625	0.113891
	124.3	1.36	1.42	1.41	1.41	0.57	1.23	1.6	1.3	1.2875	0.109279
	129.3	1.39	1.25	1.33	1.51	0.63	1.35	1.65	1.43	1.3175	0.107234
	134.3	1.39	1.28	1.38	1.52	0.67	1.26	1.42	1.43	1.29375	0.0938071
	139.3	1.4	1.34	1.44	1.46	0.86	1.28	1.55	1.36	1.33625	0.0739676
	144.3	1.37	1.18	1.34	1.42	0.71	1.25	1.36	1.35	1.2475	0.0812788
	149.3	1.4	1.21	1.46	1.49	0.73	1.2	1.43	1.33	1.28125	0.0875956
	154.3	1.44	1.27	1.42	1.42	0.84	1.25	1.43	1.45	1.315	0.0733144
	159.3	1.36	1.24	1.35	1.48	0.87	1.27	1.39	1.26	1.2775	0.0645797
	164.3	1.34	1.21	1.47	1.35	0.82	1.32	1.4	1.32	1.27875	0.0705448
	169.3	1.32	1.19	1.4	1.38	0.9	1.22	1.43	1.37	1.27625	0.0616134
	174.3	1.28	1.16	1.36	1.45	0.89	1.22	1.31	1.27	1.2425	0.0590324
	179.3	1.3	1.2	1.42	1.49	0.97	1.15	1.3	1.34	1.27125	0.0577692
	184.3	1.21	1.19	1.44	1.37	1.02	1.22	1.27	1.25	1.24625	0.0442774
	189.3	1.22	1.16	1.38	1.46	0.88	1.29	1.3	1.18	1.23375	0.061787
	194.3	1.24	1.14	1.25	1.43	1.01	1.14	1.29	1.19	1.21125	0.0438112
	199.3	1.16	1.16	1.31	1.42	1	1.12	1.26	1.17	1.2	0.0452375
	204.3	1.21	1.08	1.28	1.39	1.03	1.19	1.27	1.18	1.20375	0.0403528
	209.3	1.09	1.09	1.3	1.31	0.89	1.17	1.3	1.08	1.15375	0.0518562
	214.3	1.19	1	1.29	1.37	0.99	1.17	1.27	1.11	1.17375	0.0481047
	219.3	1.12	1.18	1.35	1.38	0.97	1.08	1.27	1.18	1.19125	0.0488598
	224.3	1.11	1.09	1.26	1.26	1.01	1.08	1.21	1.08	1.1375	0.0330449
	229.3	1.03	1.07	1.23	1.34	0.93	1.16	1.21	1.03	1.125	0.0472077
	234.3	1.12	1.06	1.25	1.2	0.85	1.12	1.17	1.09	1.1075	0.0426677
	239.3	1.12	1	1.2	1.27	1	1.14	1.33	1.06	1.14	0.0428035
	244.3	1.06	1	1.21	1.24	0.93	1.15	1.18	0.97	1.0925	0.0417368
	249.3	1.08	1.02	1.21	1.11	0.87	1.18	1.22	1.07	1.095	0.0408394
	254.3	1.11	0.98	1.08	1.18	0.94	1.05	1.14	0.95	1.05375	0.031732
	259.3	1.06	0.99	1.18	1.31	0.98	1.05	1.21	0.98	1.095	0.0437933
	264.3	1.07	0.95	1.19	1.19	0.9	1.03	1.11	1.04	1.06	0.0366937
	269.3	1.1	0.93	1.07	1.11	0.98	1.08	0.99	0.99	1.03125	0.0235613
	274.3	1.14	0.89	1.13	1.27	0.92	0.96	1.02	0.97	1.0375	0.0462041
	279.3	1.05	0.84	1.15	1.23	0.94	1	1.04	0.98	1.02875	0.0427801
	284.3	1.13	0.97	1.16	1.15	0.93	0.88	0.99	0.81	1.0025	0.0465507
	289.3	1.04	1.03	1.09	1.11	0.81	0.95	1.04	0.85	0.99	0.0388679
	294.3	1.05	0.88	0.99	1.09	0.84	0.91	1.13	0.88	0.97125	0.0386115
	299.3	0.91	0.92	1.08	1.1	0.75	1.01	0.98	0.85	0.95	0.0414901
	304.3	0.95	0.9	1.06	1.07	0.84	0.9	1.05	0.8	0.94625	0.0368364
	309.3	1.07	0.93	1.04	1.01	0.77	0.99	0.9	0.91	0.9525	0.0339511
	314.3	0.94	0.99	1.05	1.07	0.7	0.92	0.96	0.86	0.93625	0.0414443
	319.3	0.9	0.87	1.13	1.09	0.83	0.84	0.95	0.89	0.9375	0.0400335
	324.3	0.92	0.8	1.04	1.04	0.73	0.86	0.97	0.8	0.895	0.0411443
	329.3	0.88	0.83	1.06	1.13	0.74	0.95	0.91	0.84	0.9175	0.0449504
	334.3	1.01	0.85	0.99	0.95	0.78	0.8	0.92	0.88	0.8975	0.0299851
	339.3	0.95	0.88	1.01	0.96	0.76	0.85	0.83	0.78	0.8775	0.0316087
	344.3	0.93	0.85	0.88	0.92	0.75	0.8	0.99	0.75	0.85875	0.030963
	349.3	0.89	0.77	0.93	0.94	0.83	0.9	0.87	0.78	0.86375	0.0228299
Applied Ionomycin (1 µM)
	354.3	0.86	0.82	0.94	0.95	0.78	0.84	0.8	0.7	0.83625	0.0291509
	359.3	0.89	0.83	0.93	0.98	0.81	0.76	0.91	0.77	0.86	0.0280942
	364.3	0.87	0.85	0.84	1	0.55	0.85	0.83	0.76	0.81875	0.045057
	369.3	0.98	1.02	1.04	1.13	0.71	0.99	1.08	1.01	0.995	0.04428
	374.3	1.07	1.06	1.13	1.25	0.91	1.01	1.32	1.05	1.1	0.0464835
	379.3	1.16	0.99	1.25	1.2	0.93	1.12	1.28	1.1	1.12875	0.0429467
	384.3	1.17	0.97	1.41	1.3	0.9	1.1	1.19	1.13	1.14625	0.0582157
	389.3	1.18	1.05	1.19	1.37	0.86	1.18	1.17	1.14	1.1425	0.0510514
	394.3	1.32	1.02	1.29	1.31	0.89	1.23	1.24	1.19	1.18625	0.0541472
	399.3	1.36	1.01	1.4	1.25	0.91	1.05	1.29	1.06	1.16625	0.0640016
	404.3	1.24	0.99	1.35	1.37	0.95	1.11	1.21	1.18	1.175	0.0539841
	409.3	1.35	1.02	1.33	1.3	0.91	1.13	1.23	1.16	1.17875	0.0550467
	414.3	1.31	1.07	1.37	1.29	0.89	1.16	1.27	1.1	1.1825	0.0560851
	419.3	1.45	1.04	1.33	1.38	0.91	1.24	1.17	1.04	1.195	0.0667351
	424.3	1.33	1.05	1.42	1.34	0.83	1.13	1.24	0.99	1.16625	0.0714377
	429.3	1.36	1.11	1.34	1.33	0.87	1.1	1.35	1.02	1.185	0.0657647
	434.3	1.36	1.03	1.26	1.26	0.83	1.15	1.23	1.02	1.1425	0.0609376
	439.3	1.44	1.09	1.45	1.29	0.8	1.14	1.32	1.23	1.22	0.075119
	444.3	1.39	1.1	1.22	1.43	0.8	1.04	1.22	1.06	1.1575	0.0720305
	449.3	1.42	1.08	1.25	1.38	0.77	1.11	1.2	1.09	1.1625	0.0721543
	454.3	1.28	1.17	1.45	1.24	0.85	0.93	1.21	1.07	1.15	0.0686346
	459.3	1.36	1.11	1.36	1.34	0.86	1.16	1.32	1.1	1.20125	0.0627477
	464.3	1.34	1.02	1.28	1.27	0.93	1.04	1.18	1.12	1.1475	0.0511563
	469.3	1.27	1.01	1.44	1.35	0.78	0.94	1.16	1.27	1.1525	0.0794569
	474.3	1.35	1.05	1.31	1.26	0.79	1.11	1.38	1.16	1.17625	0.0689704
	HC067047 (1 µM) + GSK1016790A (0.1 µM)
		No. of replicate wells (n)
	Time (s)	n1	n2	n3	n4	n5	n6	n7	n8	Mean	S.E.M
Pre-incubated with HC-067047 (1 µM) for 30 minutes
	0.7	0.03	0.05	0.01	0	0.01	0.06	0.01	0.03	0.025	0.00755929
	4.3	0.03	0.04	0.01	0	0.02	0	0.03	0.02	0.01875	0.00515388
	9.3	0.05	0.03	0	0.01	0.03	0.05	0.01	0	0.0225	0.007258
	14.3	0.06	0.06	0.04	0.04	0.01	0.04	0.01	0	0.0325	0.00818317
	19.3	0.04	0.01	0.01	0.03	0.03	0.02	0.03	0.01	0.0225	0.00411877
	24.3	0.01	0.04	0.03	0	0	0.06	0	0.01	0.01875	0.00789156
	29.3	0.02	0	0.02	0.04	0.03	0.04	0.03	0.01	0.02375	0.00497763
	34.3	0.01	0.01	0	0.05	0.01	0.02	0.03	0.02	0.01875	0.00548944
	39.3	0.02	0	0.04	0.02	0.05	0.01	0.01	0.02	0.02125	0.00580563
	44.3	0.04	0.06	0.01	0.03	0	0.05	0.1	0.01	0.0375	0.0116113
	49.3	0	0.04	0.06	0.03	0.02	0	0.05	0.04	0.03	0.00779194
	54.3	0.01	0.01	0.01	0.01	0.02	0.01	0.03	0.02	0.015	0.00267261
	59.3	0.01	0.02	0.01	0	0.02	0.01	0.06	0.06	0.02375	0.00822398
Applied GSK1016790A (0.1 µM)
	64.3	0.01	0.04	0.01	0.02	0.03	0.03	0.04	0.04	0.0275	0.00453163
	69.3	0.01	0.02	0.01	0.02	0	0.02	0.04	0.08	0.025	0.00886405
	74.3	0.02	0.01	0.08	0.01	0.16	0.03	0.07	0.07	0.05625	0.0179222
	79.3	0.03	0.07	0.09	0.02	0.16	0.04	0.15	0.06	0.0775	0.0186844
	84.3	0.06	0.09	0.08	0.06	0.32	0.03	0.06	0.04	0.0925	0.0332066
	89.3	0.12	0.08	0.08	0.05	0.37	0.06	0.18	0.01	0.11875	0.0400641
	94.3	0.15	0.12	0.13	0.03	0.37	0.02	0.13	0.06	0.12625	0.0389568
	99.3	0.22	0.1	0.18	0.02	0.46	0.03	0.12	0.05	0.1475	0.0511563
	104.3	0.18	0.17	0.15	0.06	0.43	0.07	0.2	0.06	0.165	0.0428869
	109.3	0.31	0.18	0.24	0.12	0.5	0.09	0.1	0.05	0.19875	0.0526253
	114.3	0.33	0.2	0.2	0.05	0.54	0.04	0.14	0.04	0.1925	0.0611424
	119.3	0.36	0.14	0.18	0.11	0.59	0.06	0.23	0.01	0.21	0.0662247
	124.3	0.35	0.18	0.18	0.07	0.58	0.08	0.23	0.04	0.21375	0.0632438
	129.3	0.34	0.19	0.15	0.12	0.55	0.09	0.19	0.05	0.21	0.0574767
	134.3	0.37	0.19	0.2	0.11	0.62	0.1	0.19	0	0.2225	0.0680795
	139.3	0.36	0.32	0.22	0.07	0.7	0.07	0.14	0.02	0.2375	0.0789383
	144.3	0.42	0.24	0.25	0.24	0.61	0.14	0.2	0.02	0.265	0.063302
	149.3	0.42	0.25	0.19	0.1	0.8	0.13	0.24	0.06	0.27375	0.0848936
	154.3	0.4	0.29	0.18	0.11	0.72	0.16	0.21	0.04	0.26375	0.0758037
	159.3	0.46	0.28	0.25	0.18	0.67	0.19	0.29	0.01	0.29125	0.0701386
	164.3	0.37	0.3	0.27	0.14	0.75	0.19	0.25	0.05	0.29	0.0744264
	169.3	0.47	0.34	0.2	0.12	0.74	0.12	0.22	0.03	0.28	0.0818317
	174.3	0.5	0.28	0.2	0.1	0.75	0.15	0.26	0.09	0.29125	0.0802326
	179.3	0.45	0.37	0.25	0.15	0.79	0.13	0.24	0.06	0.305	0.0826352
	184.3	0.45	0.39	0.23	0.22	0.78	0.2	0.25	0.13	0.33125	0.0739072
	189.3	0.49	0.36	0.24	0.2	0.8	0.2	0.26	0.12	0.33375	0.0777114
	194.3	0.43	0.4	0.26	0.13	0.83	0.18	0.28	0.11	0.3275	0.0827162
	199.3	0.51	0.37	0.27	0.23	0.79	0.2	0.27	0.1	0.3425	0.0769218
	204.3	0.59	0.39	0.17	0.18	0.81	0.17	0.26	0	0.32125	0.093397
	209.3	0.5	0.38	0.27	0.23	0.78	0.17	0.27	0.04	0.33	0.0802674
	214.3	0.56	0.38	0.24	0.18	0.8	0.2	0.34	0.11	0.35125	0.08114
	219.3	0.56	0.36	0.28	0.26	0.83	0.23	0.29	0.03	0.355	0.0853355
	224.3	0.49	0.44	0.37	0.18	0.84	0.3	0.3	0.11	0.37875	0.0794049
	229.3	0.55	0.43	0.3	0.23	0.73	0.21	0.4	0.12	0.37125	0.0705954
	234.3	0.54	0.37	0.33	0.27	0.84	0.24	0.35	0.03	0.37125	0.0839098
	239.3	0.59	0.39	0.33	0.27	0.74	0.25	0.32	0.12	0.37625	0.0702531
	244.3	0.57	0.46	0.31	0.21	0.84	0.29	0.41	0.09	0.3975	0.0822181
	249.3	0.61	0.35	0.36	0.23	0.9	0.26	0.36	0.03	0.3875	0.0929622
	254.3	0.52	0.39	0.32	0.29	0.81	0.23	0.34	0.01	0.36375	0.0818522
	259.3	0.5	0.43	0.34	0.29	0.81	0.28	0.37	0.05	0.38375	0.07681
	264.3	0.55	0.38	0.36	0.29	0.88	0.29	0.33	0.03	0.38875	0.0865909
	269.3	0.58	0.4	0.3	0.24	0.8	0.18	0.37	0.11	0.3725	0.0796589
	274.3	0.55	0.48	0.35	0.29	0.8	0.25	0.36	0.06	0.3925	0.0782339
	279.3	0.59	0.43	0.34	0.28	0.77	0.24	0.42	0.1	0.39625	0.0741364
	284.3	0.52	0.38	0.33	0.25	0.86	0.27	0.39	0.09	0.38625	0.0807761
	289.3	0.55	0.43	0.31	0.29	0.84	0.2	0.38	0.06	0.3825	0.0835325
	294.3	0.62	0.4	0.38	0.32	0.8	0.23	0.35	0.06	0.395	0.0804008
	299.3	0.56	0.38	0.32	0.28	0.8	0.28	0.36	0.09	0.38375	0.0752125
	304.3	0.6	0.46	0.29	0.21	0.79	0.26	0.4	0.06	0.38375	0.0820483
	309.3	0.66	0.43	0.3	0.26	0.78	0.28	0.33	0.07	0.38875	0.08125
	314.3	0.6	0.35	0.32	0.25	0.79	0.3	0.34	0.02	0.37125	0.0818194
	319.3	0.62	0.37	0.33	0.28	0.79	0.35	0.38	0.05	0.39625	0.0786025
	324.3	0.61	0.48	0.39	0.23	0.7	0.28	0.47	0.11	0.40875	0.06973
	329.3	0.68	0.46	0.33	0.23	0.7	0.31	0.46	0.04	0.40125	0.0787273
	334.3	0.54	0.37	0.45	0.28	0.79	0.28	0.4	0.08	0.39875	0.0739555
	339.3	0.6	0.41	0.36	0.3	0.74	0.26	0.41	0.02	0.3875	0.0767824
	344.3	0.59	0.37	0.35	0.33	0.77	0.26	0.33	0.09	0.38625	0.0732398
	349.3	0.56	0.42	0.38	0.3	0.83	0.22	0.36	0.06	0.39125	0.0813159
Applied Ionomycin (1 µM)
	354.3	0.57	0.34	0.31	0.23	0.76	0.28	0.41	0.08	0.3725	0.0743964
	359.3	0.58	0.34	0.42	0.38	0.82	0.26	0.41	0.13	0.4175	0.0736
	364.3	0.53	0.49	0.49	0.49	0.9	0.39	0.53	0.44	0.5325	0.0549919
	369.3	1	0.75	0.83	1.01	1.3	0.9	0.86	0.99	0.955	0.0590097
	374.3	0.99	0.8	0.86	0.82	1.33	0.99	0.82	1.08	0.96125	0.063792
	379.3	1.13	0.63	0.9	0.91	1.43	1.08	0.95	1.06	1.01125	0.081096
	384.3	1.16	0.78	0.82	0.95	1.42	1.02	0.99	1.05	1.02375	0.0711873
	389.3	1.09	0.73	0.72	0.78	1.42	0.87	0.89	0.85	0.91875	0.0826878
	394.3	1.02	0.71	0.79	0.76	1.37	0.89	0.79	0.84	0.89625	0.0754495
	399.3	1.1	0.74	0.77	0.63	1.48	0.87	0.76	0.74	0.88625	0.097869
	404.3	1.06	0.66	0.63	0.67	1.39	0.77	0.85	0.61	0.83	0.0957489
	409.3	1.04	0.7	0.7	0.69	1.28	0.72	0.75	0.62	0.8125	0.0801951
	414.3	1.01	0.65	0.63	0.69	1.32	0.69	0.69	0.52	0.775	0.0921567
	419.3	1.04	0.62	0.59	0.58	1.27	0.64	0.72	0.55	0.75125	0.0924747
	424.3	0.93	0.55	0.67	0.58	1.18	0.64	0.65	0.47	0.70875	0.0823199
	429.3	0.91	0.5	0.66	0.54	1.21	0.61	0.72	0.46	0.70125	0.0883871
	434.3	0.92	0.57	0.58	0.6	1.11	0.55	0.65	0.43	0.67625	0.0791909
	439.3	0.87	0.62	0.63	0.49	1.13	0.58	0.66	0.48	0.6825	0.0768986
	444.3	0.86	0.56	0.64	0.53	1.16	0.57	0.67	0.32	0.66375	0.0887399
	449.3	0.87	0.54	0.63	0.56	1.2	0.51	0.57	0.38	0.6575	0.0916077
	454.3	0.92	0.54	0.59	0.53	1.11	0.49	0.62	0.44	0.655	0.0829156
	459.3	0.8	0.51	0.57	0.54	1.09	0.61	0.66	0.42	0.65	0.0742582
	464.3	0.79	0.51	0.66	0.54	1.11	0.44	0.63	0.44	0.64	0.0791472
	469.3	0.85	0.54	0.55	0.63	1.08	0.57	0.68	0.45	0.66875	0.0721961
	474.3	0.79	0.53	0.6	0.55	1.12	0.52	0.6	0.33	0.63	0.0830232

## Sheet: Table 7
Supplementary Data Table 7: TRPV4 current amplitudes (pA) measured in primary human Schwann cells
Data supporting Figures 4A & 4C
	No. of Cell (n)
	n1	n2	n3	n4	n5	n6	n7	n8	Mean	S.E.M
Control	48.38	418.19	221.59	55.08	171.39	459.62	75.01	343.79	224.131	58.5424
GSK1016790A (0.1 µM)	283.74	1093.91	1033.66	159.85	1794.3	2250.97	910.94	2018.7	1193.26	272.933
GSK1016790A (0.1 µM) + HC067047 (1 µM)	49.58	41.58	563.32	45.03	128.63	286.92	58.16	154.79	166.001	63.99

## Sheet: Table 8
Supplementary Data Table 8: Mechano-activated current amplitudes (pA) measured in primary human Schwann cells
Data supporting Figure 5C
Pre-HC067047 (1 µM)
	No. of Cell (n)
Probe depth (µm)	n1	n2	n3	n4	n5	n6	n7	n8	n9	Mean	S.E.M
0	-7.5	-13.62	-10.89	-8.43	-6.11	-7.27	-8.39	-10.17	-11.22	-9.28889	0.788412
1	-20.57	-17.77	-11.15	-7.74	-6.38	-4.16	-11.46	-8.47	-10.45	-10.9056	1.76002
2	-8.07	-11.11	-11.18	-8.57	-6.92	-7.59	-10.51	-11.49	-45.74	-13.4644	4.07481
3	-10.88	-19.79	-7.72	-11.19	-9.98	-5.26	-12.07	-9.02	-16.81	-11.4133	1.48766
4	-12.45	-31.57	-25.25	-11.4	-11.1	-9.5	-25.59	-11.44	-31.72	-18.8911	3.14612
5	-19.7	-40.25	*	-23.84	-15.67	-10.93	-61.36	-22.94	-47.79	-30.31	6.22082
Post-HC067047 (1 µM)
	No. of Cell (n)
Probe depth (µm)	n1	n2	n3	n4	n5	n6	n7	n8	n9	Mean	S.E.M
0	-7.93	-8.23	-8.34	-6.36	-8.57	-8.7	-15.76	-3.63	-9.06	-8.50889	1.06579
1	-7.25	-8.04	-6.24	-5.26	-5.13	-6.69	-10.85	-5.98	-9.93	-7.26333	0.668394
2	-7.02	-11.19	-10.23	-5.2	-7.92	-6.36	-14.14	-5.72	-9.19	-8.55222	0.97336
3	-9.08	-8.83	-6.2	-7.16	-9.38	-7.76	-11.26	-5.73	-10.81	-8.46778	0.639772
4	-9.96	-16.64	-2.08	-8.72	-9.5	-6.5	-13.96	-9.01	-8.33	-9.41111	1.38085
5	-28.34	-25.89	*	-9.24	-8.99	-8.48	-18.65	-11.43	-9.06	-15.01	2.89614
*Data was excluded due to unstable seal.

## Sheet: Table 9
Supplementary Data Table 9: Hind paw von Frey thresholds (g) of mice injected with Schwann cell (SC) conditioned media (CM)
Data supporting Figure 6B
		Mice identifiers (Cage 7: 1-5)
CM from vehicle + vehicle treated SCs		C7-1	C7-2	C7-3	C7-4	C7-5	Mean	S.E.M
Baseline		0.6	0.6	0.6	0.6	0.67	0.614	0.014
Post-injection, 1 hr		0.4	0.39	0.4	0.4	0.4	0.398	0.002
Post-injection, 3 hrs		0.6	0.4	0.53	0.6	0.6	0.546	0.0389358
Post-injection, 6 hrs		0.4	0.4	0.4	0.6	0.6	0.48	0.0489898
Post-injection, 24 hrs		0.6	0.6	0.4	0.6	1	0.64	0.0979796
		Mice identifiers (Cage 8: 1-5)
CM from vehicle + GSK1016790A (0.3 µM) treated SCs		C8-1	C8-2	C8-3	C8-4	C8-5	Mean	S.E.M
Baseline		0.6	0.6	1	0.67	0.6	0.694	0.0776917
Post-injection, 1 hr		0.07	0.07	0.16	0.07	0.07	0.088	0.018
Post-injection, 3 hrs		0.16	0.09	0.16	0.16	0.16	0.146	0.014
Post-injection, 6 hrs		0.4	0.1	0.16	0.4	0.4	0.292	0.0668132
Post-injection, 24 hrs		0.6	0.6	0.6	0.6	0.6	0.6	0
		Mice identifiers (Cage 9: 1-5)
CM from GSK1016790A (0.3 µM) + HC067047 (3 µM) treated SCs		C9-1	C9-2	C9-3	C9-4	C9-5	Mean	S.E.M
Baseline		0.6	0.6	0.6	0.6	0.67	0.614	0.014
Post-injection, 1 hr		0.4	0.4	0.21	0.31	0.39	0.342	0.0370675
Post-injection, 3 hrs		0.4	0.4	0.16	0.4	0.4	0.352	0.048
Post-injection, 6 hrs		0.4	0.4	0.4	0.4	0.6	0.44	0.04
Post-injection, 24 hrs		0.6	0.6	0.6	0.6	0.67	0.614	0.014
		Mice identifiers (Cage 10: 1-5)
CM from GSK1016790A (0.3 µM) + HC067047 (10 µM) treated SCs		C10-1	C10-2	C10-3	C10-4	C10-5	Mean	S.E.M
Baseline		1	0.8	0.6	0.6	0.4	0.68	0.10198
Post-injection, 1 hr		0.4	0.4	0.4	0.4	0.47	0.414	0.014
Post-injection, 3 hrs		0.6	0.6	0.67	0.6	0.6	0.614	0.014
Post-injection, 6 hrs		0.6	0.8	0.6	0.6	0.6	0.64	0.04
Post-injection, 24 hrs		0.6	0.7	0.6	0.7	0.47	0.614	0.0423792
